# Supplementary material for: Extracellular spreading of Wingless is required for Drosophila oogenesis
Source: PLoS Genet. 2021 Apr 2;17(4):e1009469. doi: 10.1371/journal.pgen.1009469 (PMC8046344; doi:10.1371/journal.pgen.1009469)
Supplement: S1 Table — An excel file containing raw data for figure panels 1B-C, 1D, 1E, 3 C-D, and 4H. (XLSX) [file pgen.1009469.s003.xlsx]

## Sheet: Figure 1 B-C
Actual Data
	Bottle 1	Bottle 1.2	Bottle 2	Bottle 2.2	Bottle 3	Bottle 3.3
Flipped NRT hetero female	157	260	162	266	65	276
Flipped NRT hetero male	160	288	145	266	59	280
Flipped NRT homo female	10	9	16	10	0	16
Flipped homo male	13	14	21	35	1	27
Totals	340	571	344	577	125	599		2556
								Averages	St Dev	SEM
Ratio hetero female to total females	0.94012	0.966543	0.910112	0.963768	1	0.945205		0.954291	0.0302138	0.0151069
Ratio hetero male	0.924855	0.953642	0.873494	0.883721	0.983333	0.912052		0.92185	0.0416848	0.0208424
Ratio homo female	0.0598802	0.0334572	0.0898876	0.0362319	0	0.0547945		0.0457086	0.0302138	0.0151069
Ratio homo male	0.0751445	0.0463576	0.126506	0.116279	0.0166667	0.0879479		0.0781503	0.0416848	0.0208424
For graph
	Flipped NRT hetero	Flipped NRT homo
Male	0.92185	0.0781503
Female	0.954291	0.0457086
	Actual Data
	Bottle 1	Bottle 2	Bottle 3	Bottle 4	Bottle 5	Bottle 6	Bottle 7	Bottle 8
Wg QF homo female	104	113	68	113	42	142	28	25
Wg QF homo male	98	99	77	76	37	111	33	12
Wg QF hetero female	234	228	144	217	90	262	73	40
Wg QF hetero male	277	216	142	141	89	238	80	22
Totals	713	656	431	547	258	753	214	99	3671
										Averages	St Dev	SEM
Ratio homo female to total females	0.307692	0.331378	0.320755	0.342424	0.318182	0.351485	0.277228	0.384615		0.32922	0.0318558	0.0112627
Ratio homo male	0.261333	0.314286	0.351598	0.35023	0.293651	0.318052	0.292035	0.352941		0.316766	0.0335267	0.0118535
Ratio hetero female	0.692308	0.668622	0.679245	0.657576	0.681818	0.648515	0.722772	0.615385		0.67078	0.0318558	0.0112627
Ratio hetero male	0.738667	0.685714	0.648402	0.64977	0.706349	0.681948	0.707965	0.647059		0.683234	0.0335267	0.0118535
NRT-Wg homo female	104	89	31	82	46	22	35	29
NRT-Wg homo male	102	71	25	84	37	26	27	33
NRT-Wg hetero female	215	170	47	187	111	39	58	91
NRT-Wg hetero male	206	147	39	166	92	27	59	58
Totals	627	477	142	519	286	114	179	211	2555
										Averages	st dev	SEM
Ratio homo female	0.326019	0.343629	0.397436	0.304833	0.292994	0.360656	0.376344	0.241667		0.330447	0.0502007	0.0177486
Ratio homo male	0.331169	0.325688	0.390625	0.336	0.286822	0.490566	0.313953	0.362637		0.354683	0.0630488	0.0222911
Ratio hetero female	0.673981	0.656371	0.602564	0.695167	0.707006	0.639344	0.623656	0.758333		0.669553	0.0502007	0.0177486
Ratio hetero male	0.668831	0.674312	0.609375	0.664	0.713178	0.509434	0.686047	0.637363		0.645317	0.0630488	0.0222911
										0.0457086		0.0151069
										0.0781503		0.0208424
For graph:
	wg{KO; FRT Wg FRT QF} aka FRT Wg FRT QF	wg{KO; FRT wg FRT NRT-wg} aka FRT Wg FRT NRT-Wg	wg{KO; NRT-wg} aka newly converted
Male	0.316766	0.330447	0.0781503
Female	0.32922	0.330447	0.0457086
NRT-wg/cx4
	Bottle 1	Bottle 2	Bottle 3	Bottle 4	Total
# female heterozygotes	138	116	121	122	497		Total	2358
# male heterozygotes	108	154	105	103	470
# female NRT-wg/wg CX4	29	30	25	27	111
# male NRT-wg/wg CX4	38	30	26	7	101
Combining males and females
hets	homo	ratio
246	67	0.214058
270	60	0.181818
226	34	0.130769
967	212	0.179813
		0.176615	average
		0.0343564	st dev
	Bottle 1	Bottle 1.2	Bottle 2	Bottle 2.2	Bottle 3	Bottle 3.3
	87	231	46	203	46	196
	73	200	43	177	66	215
	83	101	38	192	73	184
	84	114	44	168	65	108
Combining male and female
het	homo	ratio		total	2837
160	167	0.510703
431	215	0.332817
89	82	0.479532
380	360	0.486486
112	138	0.552
411	292	0.415363
		0.462817
		0.0777665
Xiaoxi Data
NRT-wg homo
female	male	female homo	male homo
209	191	22	14			Total	2565
103	94	7	12			400
198	214	24	8			197
48	51	4	3			412
166	178	20	8			99
122	108	14	3			344
219	185	13	10			230
125	149	25	18			404
Combining males and females:
hets	homo	ratio
400	36	0.0825688
197	19	0.087963
412	32	0.0720721
99	7	0.0660377
344	28	0.0752688
230	17	0.0688259
404	23	0.0538642
274	43	0.135647
		0.0802809	average
		0.0230598	st dev

## Sheet: Figure 1 D
	0	1	3	6
	7	5	3	2
	1	0.714286	0.428571	0.285714
nrt-wg	0	1	2	3	5	8	10	12
	38	36	28	25	14	2	1	0
	1	0.947368	0.736842	0.657895	0.368421	0.0526316	0.0263158	0
wt wg	0	1	3	6	8	10	13	15	17
	17	17	17	17	17	17	17	17	17
	1	1	1	1	1	1	1	1	1
nrt-wg homo	0	2	6	8	10	13
	19	11	7	4	0	0
	19	13	7	4	1	0
	16	11	8	3	1	0
	1	0.578947	0.368421	0.210526	0	0
	1	0.684211	0.368421	0.210526	0.0526316	0
	1	0.6875	0.5	0.1875	0.0625	0
	0	1	5	7	9	12
	19	18	11	6	2	0
	1	0.947368	0.578947	0.315789	0.105263	0
wg	0	2	5	7	9	12	14
	20	20	20	20	20	20	20
	1	1	1	1	1	1	1
nrt-wg/wg[CX4]	0	4	6	10	13	16	19	21
	20	17	16	10	7	4	2	2
	20	19	14	9	7	4	0	0
	20	19	18	15	12	8	1	0
	20	16	15	14	11	5	0	0
	20	18	12	9	7	3	1	0
	1	0.85	0.8	0.5	0.35	0.2	0.1	0.1
	1	0.95	0.7	0.45	0.35	0.2	0	0
	1	0.95	0.9	0.75	0.6	0.4	0.05	0
	1	0.8	0.75	0.7	0.55	0.25	0	0
	1	0.9	0.6	0.45	0.35	0.15	0.05	0

## Sheet: Figure 1 E
	Day 3	Day 4	Day 5	Day6
wg (control)	104.3	101.2	88.6	111
nrt-wg	1.09091	1.875	1.5	0
raw numbers
	Day 3	Day 4	Day5	Day6
wg (control)	1043 eggs/10 females	1012eggs/10females	443eggs/5females	555eggs/5females
nrt-wg	12eggs/11females	15eggs/8females	9eggs/6females	0eggs/6females
	Day 4	Day5
wg (control)	57.2	105		0.000162418
	56.2	65.4		0.00641811
	68.4	62.2
	60.6	77.5333
	3.91067	13.7644
nrt-wg	3	1.3
	5.8	7.2
	6.3	6.5
	5.03333	5
	1.02686	1.861		0.0003967
Nrt-wg/cx4	12.8333	9.72727		0.00756203
	4	6.85714
	10.3333	9.625
	9.05556	8.73647
standard deviation	4.55318	1.62835
Kimi's Data
	Day 4	Day5	Day 4	Day 5	Day 4	Day5
Number of eggs laid	154	107	28	48	93	77
Number of females	12	11	7	7	9	8
Number of eggs laid per female	12.8333	9.72727	4	6.85714	10.3333	9.625

## Sheet: Figure 3 C-D
wg{KO; FRT NRT-wg FRT QF} (n=43)							wg{KO; FRT wg FRT QF} (n=42)		wg
germ cells	fas3-	Region 2b	Region 3	Stage 6	No of egg chambers between Region 3 and stage 6		germ cells	fas3-	Region 2b	Region 3	Stage 6	No of egg chambers between Region 3 and stage 6
4	0	0	0	15	3		2	0	1	3	13	3
2	0	0	1	15	2		0	0	1	5	7	5
0	0	0	1	13	2		1	0	1	2	12	3
0	0	0	0	12	3		2	0	1	2	21	4
0	0	0	0	2	3		1	0	0	1	10	5
0	0	0	0	11	2		1	0	1	2	20	3
1	0	0	0	11	2		1	0	0	1	24	4
0	0	0	0	6	2		0	0	0	2	22	3
0	0	0	0	3	2		1	0	0	2	20	4
1	0	0	0	14	3		2	1	0	1	13	3
2	0	1	0	4	3		1	0	2	1	12	3
1	0	0	0	10	2		0	0	1	1	11	4
1	0	1	2	2	2		0	0	0	1	17	4
1	0	1	1	11	2		0	0	3	3	19	3
0	0	0	1	8	3		0	1	3	1	13	3
0	0	0	1	11	3		1	0	2	1	17	4
1	0	0	0	1	2		0	0	3	3	18	3
0	0	2	2	15	2		0	0	0	0	16	4
1	0	1	2	8	1		0	0	1	0	9	4
1	0	2	0	14	1		2	1	0	0	16	4
0	0	1	0	7	2		1	0	3	1	16	3
1	0	0	2	11	2		0	0	1	3	21	3
1	0	1	1	7	3		1	1	0	2	17	4
1	0	0	0	12	2		1	0	1	1	10	3
0	0	0	0	17	3		1	0	2	0	8	3
1	0	0	0	9	2		2	0	2	1	15	3
2	0	0	0	2	3		0	1	0	1	20	2
1	0	0	1	18	2		3	0	1	2	6	3
0	0	0	1	12	2		1	0	1	2	13	3
1	0	0	0	6	1		1	1	4	0	13	2
0	0	0	1	7	3		2	0	3	1	23	3
0	0	0	1	12	2		1	0	1	0	10	4
0	0	0	0	9	2		0	0	0	1	20	3
0	0	0	0	6	2		2	1	1	2	12	3
0	0	1	1	7	2		1	0	2	5	20	3
0	0	0	0	13	1		1	0	0	1	18	4
0	0	0	2	21	2		1	0	2	3	18	4
0	0	0	1	11	2		1	0	2	2	22	2
0	0	0	1	34	1		1	1	2	2	11	3
3	0	0	0	3	2		0	0	2	1	13	3
0	0	0	1	12	2		1	0	0	0	9	3
1	0	2	2	2	2		1	0	0	1	19	3
1	0	1	1	8	2		0.904762	0.190476	1.19048	1.52381	15.3333	3.33333
0.674419	0	0.325581	0.627907	10.0465	2.13953		0.203921	0.00231807	2.42436e-05	6.8572e-05	2.42623e-05	5.54919e-13
0.136078	0	0.0924679	0.110487	0.920394	0.0916285		0.117116	0.0613258	0.171209	0.184278	0.73621	0.105959

## Sheet: Figure 3 E
Conrol							Adult onset 5 days
germ	fas3-	2b	3				germ	fas3-	2b	3	6
1	0	0	2				0	0	1	0	11
0	0	0	0				0	0	0	2	11
3	0	0	1				0	0	0	0	9
3	0	0	0	12			0	0	1	0	6
0	1	0	0				0	0	1	1	11
0	1	1	0				2	0	0	0	10
0	1	0	0				0	0	0	1	13
2	0	0	1				1	0	1	0	10
0	0	0	2				2	0	0	2	8
1	0	0	1				0	0	0	0	6
1	0	0	0				1	0	0	2	9
1	0	0	1				0	0	0	0	5
2	1	0	0	10			1	0	0	0	5
3	0	0	0	10			1	0	1	0	9
1	1	2	1	12			0	0	2	0	8
3	0	1	1	15			0	0	0	0	8
3	0	0	2	20			0	0	0	1	5
0	0	1	0				0	0	0	1	8
0	0	1	0	7			2	0	0	1	8
0	0	1	3	10			2	0	0	0	4
0	0	1	1				0	0	0	1	11
1	0	0	0	7			0	0	1	0
0	2	0	0	15			0	0	0	0	7
3	0	3	1	12			1	0	0	1	5
0	0	2	2				1	0	0	0	15
0	0	1	2				0	0	1	1	6
1	1	0	0	12			0	0	0	1	19
2	0	1	1	11			0	0	0	1	4
1	0	0	1	14			0	0	0	0	11
0	0	1	1				0	0	0	0	11
1	0	0	1	12			0	0	1	1	14
0	1	2	3				1	0	0	1	7
0	0	2	1				0	0	0	1	8
0	0	2	0	12			0	0	0	0	10
1	0	2	3	10			0	0	0	1	13
2	0	3	1				0	0	1	0	11
1	0	0	0				1	0	1	0	7
1	0	0	2	13			0	0	0	1	7
1	0	0	0	8			0	0	0	1	8
0	0	0	1				1	0	0	0	10
1	0	0	1				1	0	0	0	6
0	0	1	2	10			0	0	0	0	10
0	0	1	1	13			1	0	0	0	14
0	0	0	0	9			1	0	0	0	8
1	0	0	1	10			1	0	0	1	9
3	1	0	0	12			0	0	0	1	5
0	0	1	1	11			0	0	1	1	11
0	0	0	0	13			1	0	1	0	11
0	1	0	0	14			1	0	0	1	8
1	0	0	2	11			0	0	0	0	4
0	1	0	0	14			1	0	1	1	9
0	1	0	0	9			1	0	0	2	15
0	0	0	1	8			0	0	0	1	6
0	2	0	0	15			2	0	0	0	11
0	0	2	2	10			1	0	0	2	12
0	0	1	0	16			0	0	0	1
3	1	1	1	18			0	0	1	0	5
0	0	0	2	14			0	0	0	0
0	0	1	2	13			0	0	1	2	11
1	0	2	0	6			2	0	0	0	12
2	0	0	0	12			0	0	0	0	6
1	1	1	1	11			0	0	0	0	6
2	0	0	0	12			0	0	0	0	6
0	0	0	1	13			0	0	0	0	5
3	1	2	0	16			2	0	0	1	7
0	0	0	1	13			1	0	0	1	7
0	1	1	0	13			0	0	0	1	4
3	0	0	0	10			0	0	1	0	8
							0	0	0	0	9
							0	0	0	1	7
							2	0	0	0	8
							0	0	0	0
							0	0	0	1	5
							2	0	0	0	10
							2	0	0	0	9
							0	0	0	0
							2	0	0	0	12
							2	0	0	0
	control					5 day nrt
	Germ	Fas3	2b	3		Germ	Fas3	2b	3	6
average	0.882353	0.279412	0.602941	0.808824		0.551282	0	0.230769	0.512821	8.66667
st dev	1.08627	0.513855	0.831106	0.868303		0.749847	0	0.453645	0.639472	3.05351
sem	0.13173	0.0623141	0.100786	0.105297		0.0849035	0	0.0513652	0.0724059	0.35986
ttest	0.0320504	3.84882e-06	0.000828351	0.0194021
	6	6
average	11.913	8.66667
st dev	2.80338	0.879619
sem	0.413336	0.103664
ttest	5.51787e-08

## Sheet: Figure 4 H
Control (raw data)	Experimental (raw data)		Control Average	Experimental Control				Control	Experimental
7	8		7.67647	10.7941			# of 16 cell cysts	7.67647	10.7941
8	11
7	10
9	11	ttest	2.1221e-12
8	8	stdev	1.29616	1.66569
8	12
6	10
9	13
7	12		control	7.67647
8	10		experimental	10.7941
6	9
7	14
7	9
8	12
10	10
7	13
8	8
7	10
6	10
9	12
7	10
11	13
8	10
6	10
9	9
10	10
9	11
6	9
7	14
6	11
9	12
7	11
7	13
7	12
